# Supplementary material for: HJURP antagonizes CENP-A mislocalization driven by the H3.3 chaperones HIRA and DAXX
Source: PLoS One. 2018 Oct 26;13(10):e0205948. doi: 10.1371/journal.pone.0205948 (PMC6203356; doi:10.1371/journal.pone.0205948)
Supplement: S1 Table — (XLSX) [file pone.0205948.s008.xlsx]

## Sheet: Sheet1
Target	siRNA	Reference
Control	CAUGUCAUGUUCACAUCUC	Schuiab et al
HJURP	CUACUGGGCUCAACUGCAAUU	Schuiab et al
CENP-A	CACAGUCGGCGGAGACAAG	Schuiab et al
DAXX	ON-TARGETplus J-004420-05 Dharmacon	Lacost et al
HIRA	ON-TARGETplus J-013610-07 Dharmacon	Lacost et al
