# Supplementary material for: HJURP antagonizes CENP-A mislocalization driven by the H3.3 chaperones HIRA and DAXX
Source: PLoS One. 2018 Oct 26;13(10):e0205948. doi: 10.1371/journal.pone.0205948 (PMC6203356; doi:10.1371/journal.pone.0205948)
Supplement: S2 Table — (XLSX) [file pone.0205948.s009.xlsx]

## Sheet: Sequencing_data
	Table of sequencing data
	Experiment	Flow cell	Condition	Sample ID	Total reads*
	SW480chaps_Rep1	H3NHCBGX3	siControl	Control_Input	295900218
	SW480chaps_Rep1	H3NHCBGX3	siControl	Control_IP	266238966
	SW480chaps_Rep1	H3NHCBGX3	siDAXX	DAXX_Input	245622398
	SW480chaps_Rep1	H3NHCBGX3	siDAXX	DAXX_IP	304010312
	SW480chaps_Rep1	H3NHCBGX3	siHIRA	HIRA_Input	315182476
	SW480chaps_Rep1	H3NHCBGX3	siHIRA	HIRA_IP	284993496
	SW480chaps_Rep1	H3NHCBGX3	siHJURP	HJURP_Input	181237246
	SW480chaps_Rep1	H3NHCBGX3	siHJURP	HJURP_IP	247009268
	SW480chaps_Rep2	HGYH5BGX3	siControl	Control_Input	219902260
	SW480chaps_Rep2	HGYH5BGX3	siControl	Control_IP	195487618
	SW480chaps_Rep2	HGYH5BGX3	siDAXX	DAXX_Input	195368910
	SW480chaps_Rep2	HGYH5BGX3	siDAXX	DAXX_IP	255786190
	SW480chaps_Rep2	HGYH5BGX3	siHIRA	HIRA_Input	184343922
	SW480chaps_Rep2	HGYH5BGX3	siHIRA	HIRA_IP	241054710
	SW480chaps_Rep2	HGYH5BGX3	siHJURP	HJURP_Input	180353200
	SW480chaps_Rep2	HGYH5BGX3	siHJURP	HJURP_IP	197509488
	SW480chaps_Rep3	HVNYYBGX3	siControl	Control_ChIP-1_resent_S1	139776815
	SW480chaps_Rep3	HYYMJBGX3	siControl	Control_INP-1_S1	98257420
	SW480chaps_Rep3	HVNYYBGX3	siDAXX	DAXX_ChIP-1_S4	108103275
	SW480chaps_Rep3	HYYMJBGX3	siDAXX	DAXX_INP-1_S4	95123882
	SW480chaps_Rep3	HVNYYBGX3	siHIRA	HIRA_ChIP-1_resent_S3	139352992
	SW480chaps_Rep3	HYYMJBGX3	siHIRA	HIRA_INP-1_S3	95660041
	SW480chaps_Rep3	HYYGVBGX3	siHIRA_siDAXX	HIRA_DAXX_ChIP-1_resent_S1	129406464
	SW480chaps_Rep3	HYYJLBGX3	siHIRA_siDAXX	HIRA_DAXX_INP-1_S1	117068505
	SW480chaps_Rep3	HVNYYBGX3	siHJURP	HJURP_ChIP-1_S2	133559818
	SW480chaps_Rep3	HYYMJBGX3	siHJURP	HJURP_INP-1_S2	96732151
	SW480chaps_Rep3	HYYG7BGX3	siHJURP_siHIRA	HJP_HIRA_ChIP_-2_New_S4	106074390
	SW480chaps_Rep3	HYYJLBGX3	siHJURP_siHIRA	HJP_HIRA_Input-1_New_S2	98820854
	SW480chaps_Rep4	HYYGVBGX3	siControl	Control_ChIP-2_S3	120265000
	SW480chaps_Rep4	HYYJLBGX3	siControl	Control_INP-2_S3	127511787
	SW480chaps_Rep4	HYYG7BGX3	siDAXX	DAXX_ChIP-2_resent_S2	148211250
	SW480chaps_Rep4	HYYGLBGX3	siDAXX	DAXX_INP-2_S2	109974064
	SW480chaps_Rep4	HYYG7BGX3	siHIRA	HIRA_ChIP-2_resent_S1	152744384
	SW480chaps_Rep4	HYYGLBGX3	siHIRA	HIRA_INP-2_S1	129162654
	SW480chaps_Rep4	HYYG7BGX3	siHIRA_siDAXX	HIRA_DAXX_ChIP-2_resent_S3	108285506
	SW480chaps_Rep4	HYYGLBGX3	siHIRA_siDAXX	HIRA_DAXX_INP-2_S3	133446646
	SW480chaps_Rep4	HYYGVBGX3	siHJURP	HJURP_ChIP-2_New_S4	148800914
	SW480chaps_Rep4	HYYJLBGX3	siHJURP	HJURP_Input-2_New_S4_R1	110691472
	SW480chaps_Rep4	HYYGVBGX3	siHJURP_siHIRA	HJP_HIRA_ChIP_1_New_S2	129525239
	SW480chaps_Rep4	HYYGLBGX3	siHJURP_siHIRA	HJP_HIRA_Input-2_New_S4	132507120
	* In experiments SW480chaps_Rep1 and SW480chaps_Rep2, "Total reads" refers to total read pairs (2x76bp)
